# Supplementary material for: Discovery and comparative genomic analysis of a novel equine anellovirus, representing the first complete Mutorquevirus genome
Source: Sci Rep. 2023 Mar 6;13:3703. doi: 10.1038/s41598-023-30875-7 (PMC9988894; doi:10.1038/s41598-023-30875-7)
Supplement: Supplementary file 2 — Supplementary Table S2. [file 41598_2023_30875_MOESM2_ESM.xlsx]

## Sheet: Nucleotide Composition
Supplementary Table 1: Nucleotide composition and codon usage
Accession	Name	length	A	C	T	G	%A	%C	%T	%G	%G+C	%G+A	%G+T	%A+T	%A+C	%C+T	A1	C1	T1	G1	%A1	%C1	%T1	%G1	%G1+C1	%G1+A1	%G1+T1	%A1+T1	%A1+C1	%C1+T1	A2	C2	T2	G2	%A2	%C2	%T2	%G2	%G2+C2	%G2+A2	%G2+T2	%A2+T2	%A2+C2	%C2+T2	A3	C3	T3	G3	%A3
HQ335082.1	Mosquito_VEM_Anellovirus_SDBVL_A,_complete_genome	1179	323	299	258	299	27.3961	25.3605	21.883	25.3605	50.7209	52.7566	47.2434	49.2791	52.7566	47.2434	117	82	98	96	29.771	24.9364	20.8651	24.4275	49.3639	54.1985	45.2926	50.6361	54.7074	45.8015	115	81	83	114	29.2621	21.1196	20.6107	29.0076	50.1272	58.2697	49.6183	49.8728	50.3817	41.7303	91	95	118	89	23.1552
MN994854.1	Lepus_torque_teno_virus_1_isolate_Lag01_EL_Anello4,_complete_genome	1416	426	348	267	375	30.0847	24.5763	18.8559	26.4831	51.0593	56.5678	45.339	48.9407	54.661	43.4322	146	92	119	115	30.9322	25.2119	19.4915	24.3644	49.5763	55.2966	43.8559	50.4237	56.1441	44.7034	150	99	80	143	31.7797	16.9492	20.9746	30.2966	47.2458	62.0763	51.2712	52.7542	48.7288	37.9237	130	76	149	117	27.5424
AB028668.1	Torque_teno_virus_15_DNA,_complete_genome,_isolateTJN01	2265	761	597	435	472	33.5982	26.3576	19.2053	20.8389	47.1965	54.4371	40.0442	52.8035	59.9558	45.5629	255	146	191	163	33.7748	25.298	19.3377	21.5894	46.8874	55.3642	40.9272	53.1126	59.0728	44.6358	258	174	155	168	34.1722	20.5298	23.0464	22.2517	42.7815	56.4238	45.298	57.2185	54.702	43.5762	248	115	251	141	32.8477
AB037926.1	Torque_teno_virus_14_DNA,_complete_genome,_isolates-TTV_CH65-1	2298	676	628	430	564	29.4169	27.3281	18.7119	24.5431	51.8712	53.96	43.255	48.1288	56.745	46.04	233	158	187	188	30.4178	24.4125	20.6266	24.5431	48.9556	54.9608	45.1697	51.0444	54.8303	45.0392	239	161	169	197	31.201	22.0627	21.0183	25.718	47.7807	56.9191	46.7363	52.2193	53.2637	43.0809	204	111	272	179	26.6319
AB041007.1	Torque_teno_virus_1_orf2/5,_orf2/4,_orf1_genes_for_VP1,_VP2,_VP3,_complete_cds	2313	827	549	469	468	35.7544	23.7354	20.2767	20.2335	43.9689	55.9879	40.5102	56.0311	59.4898	44.0121	278	146	170	177	36.0571	22.0493	18.9364	22.9572	45.0065	59.0143	41.8936	54.9935	58.1064	40.9857	242	179	179	171	31.3878	23.2166	23.2166	22.179	45.3956	53.5668	45.3956	54.6044	54.6044	46.4332	307	144	200	120	39.8184
AB041957.1	Torque_teno_virus_4_DNA,_complete_genome,_isolatePt-TTV6	2208	736	603	410	459	33.3333	27.3098	18.5688	20.788	48.0978	54.1214	39.3569	51.9022	60.6431	45.8786	248	123	199	166	33.6957	27.038	16.712	22.5543	49.5924	56.25	39.2663	50.4076	60.7337	43.75	234	170	162	170	31.7935	22.0109	23.0978	23.0978	45.1087	54.8913	46.1957	54.8913	53.8043	45.1087	254	117	242	123	34.5109
AB041958.2	Torque_teno_virus_26_DNA,_complete_genome,_isolateMf-TTV3	2199	643	560	423	573	29.2406	25.4661	19.236	26.0573	51.5234	55.2979	45.2933	48.4766	54.7067	44.7021	242	130	191	170	33.015	26.0573	17.7353	23.1924	49.2497	56.2074	40.9277	50.7503	59.0723	43.7926	220	175	142	196	30.0136	19.3724	23.8745	26.7394	46.1119	56.7531	50.6139	53.8881	49.3861	43.2469	181	118	227	207	24.693
AB041959.1	Torque_teno_virus_25_DNA,_complete_genome,_isolateMf-TTV9	2172	721	559	423	469	33.1952	25.7366	19.4751	21.593	47.3297	54.7882	41.0681	52.6703	58.9319	45.2118	229	122	210	163	31.6298	29.0055	16.8508	22.5138	51.5193	54.1436	39.3646	48.4807	60.6354	45.8564	234	186	146	158	32.3204	20.1657	25.6906	21.8232	41.989	54.1436	47.5138	58.011	52.4862	45.8564	258	115	203	148	35.6354
AB049608.1	Torque_teno_virus_2_ORF2,_ORF1_genes,_complete_cds,_isolates-TTV_CH71	2184	721	580	372	511	33.0128	26.5568	17.033	23.3974	49.9542	56.4103	40.4304	50.0458	59.5696	43.5897	238	121	183	186	32.6923	25.1374	16.6209	25.5495	50.6868	58.2418	42.1703	49.3132	57.8297	41.7582	238	164	155	171	32.6923	21.2912	22.5275	23.489	44.7802	56.1813	46.0165	55.2198	53.9835	43.8187	245	87	242	154	33.6538
AB060594.1	Torque_teno_virus_20_ORF4,_ORF3,_ORF2,_ORF1_genes,_complete_cds,_cloneSAa-10	2253	730	559	486	478	32.4012	24.8114	21.5712	21.2162	46.0275	53.6174	42.7874	53.9725	57.2126	46.3826	245	145	185	176	32.6232	24.6338	19.3076	23.4354	48.0692	56.0586	42.743	51.9308	57.257	43.9414	247	186	153	165	32.8895	20.3728	24.767	21.9707	42.3435	54.8602	46.7377	57.6565	53.2623	45.1398	238	155	221	137	31.6911
AB060597.1	Torque_teno_virus_24_ORF4,_ORF3,_ORF2,_ORF1_genes,_complete_cds,_cloneSAa-01	2301	712	624	453	512	30.9431	27.1186	19.6871	22.2512	49.3698	53.1943	41.9383	50.6302	58.0617	46.8057	249	151	205	162	32.4641	26.7275	19.6871	21.1213	47.8488	53.5854	40.8083	52.1512	59.1917	46.4146	242	178	164	183	31.5515	21.382	23.2073	23.8592	45.2412	55.4107	47.0665	54.7588	52.9335	44.5893	221	124	255	167	28.8136
AB064607.1	Torque_teno_virus_10_DNA,_complete_genome,_isolateJT34F	2238	755	550	462	471	33.7355	24.5755	20.6434	21.0456	45.6211	54.7811	41.689	54.3789	58.311	45.2189	234	141	190	181	31.3673	25.4692	18.9008	24.2627	49.7319	55.63	43.1635	50.2681	56.8365	44.37	243	181	154	168	32.5737	20.6434	24.2627	22.5201	43.1635	55.0938	46.7828	56.8365	53.2172	44.9062	278	140	206	122	37.2654
AF261761.1	Torque_teno_virus_7_isolate_PMV,_complete_genome	2301	792	555	489	465	34.4198	24.1199	21.2516	20.2086	44.3286	54.6284	41.4602	55.6714	58.5398	45.3716	278	150	169	170	36.2451	22.0339	19.5567	22.1643	44.1982	58.4094	41.721	55.8018	58.279	41.5906	245	181	155	186	31.9426	20.2086	23.5984	24.2503	44.4589	56.193	47.8488	55.5411	52.1512	43.807	269	158	231	109	35.0717
AF345523.1	Torque_teno_virus_5_isolate_TCHN-C1_Orf2_and_Orf1_genes,_complete_cds	1719	602	460	311	346	35.0204	26.7597	18.0919	20.128	46.8877	55.1483	38.2199	53.1123	61.7801	44.8517	205	100	130	138	35.7766	22.6876	17.452	24.0838	46.7714	59.8604	41.5358	53.2286	58.4642	40.1396	209	128	123	113	36.4747	21.466	22.3386	19.7208	41.1867	56.1955	42.0593	58.8133	57.9407	43.8045	188	83	207	95	32.8098
AF345526.1	Torque_teno_virus_13_isolate_TCHN-A_Orf2_and_Orf1_genes,_complete_cds	2070	662	571	423	414	31.9807	27.5845	20.4348	20	47.5845	51.9807	40.4348	52.4155	59.5652	48.0193	213	132	175	170	30.8696	25.3623	19.1304	24.6377	50	55.5072	43.7681	50	56.2319	44.4928	251	169	151	119	36.3768	21.8841	24.4928	17.2464	39.1304	53.6232	41.7391	60.8696	58.2609	46.3768	198	122	245	125	28.6957
AF348409.1	Torque_teno_virus_21_isolate_TCHN-B_ORF2_and_ORF1_genes,_complete_cds	2223	779	507	520	417	35.0427	22.807	23.3918	18.7584	41.5655	53.8012	42.1502	58.4345	57.8498	46.1988	250	161	180	150	33.7382	24.2915	21.7274	20.2429	44.5344	53.9811	41.9703	55.4656	58.0297	46.0189	244	175	161	161	32.9285	21.7274	23.6167	21.7274	43.4548	54.6559	45.3441	56.5452	54.6559	45.3441	285	184	166	106	38.4615
AF435014.1	Torque_teno_virus_6_isolate_KAV,_complete_genome	2160	750	514	461	435	34.7222	23.7963	21.3426	20.1389	43.9352	54.8611	41.4815	56.0648	58.5185	45.1389	242	141	177	160	33.6111	24.5833	19.5833	22.2222	46.8056	55.8333	41.8056	53.1944	58.1944	44.1667	243	169	149	159	33.75	20.6944	23.4722	22.0833	42.7778	55.8333	45.5556	57.2222	54.4444	44.1667	265	151	188	116	36.8056
AX025718.1	Torque_teno_virus_18	2262	706	614	417	525	31.2113	27.1441	18.435	23.2095	50.3537	54.4209	41.6446	49.6463	58.3554	45.5791	230	141	206	177	30.504	27.321	18.7003	23.4748	50.7958	53.9788	42.1751	49.2042	57.8249	46.0212	256	168	154	176	33.9523	20.4244	22.2812	23.3422	43.7666	57.2944	45.6233	56.2334	54.3767	42.7056	220	108	254	172	29.1777
AX025830.1	Torque_teno_virus_17	2292	754	614	464	460	32.897	26.7888	20.2443	20.0698	46.8586	52.9668	40.3141	53.1414	59.6859	47.0332	251	148	196	169	32.8534	25.6545	19.3717	22.1204	47.7749	54.9738	41.4921	52.2251	58.5079	45.0262	259	173	180	152	33.9005	23.5602	22.644	19.8953	43.4555	53.7958	42.5393	56.5445	57.4607	46.2042	244	143	238	139	31.9372
AY666122.2	Torque_teno_virus_3_strain_HEL32,_complete_genome	2211	753	578	420	460	34.057	26.142	18.9959	20.8051	46.9471	54.8621	39.801	53.0529	60.199	45.1379	238	142	182	175	32.2931	24.6947	19.2673	23.7449	48.4396	56.038	43.0122	51.5604	56.9878	43.962	247	172	157	161	33.5142	21.3026	23.3379	21.8453	43.1479	55.3596	45.1832	56.8521	54.8168	44.6404	268	106	239	124	36.3636
KJ082064.1	Torque_teno_virus_isolate_TTV-Hebei-1,_complete_genome	2205	751	538	454	462	34.059	24.3991	20.5896	20.9524	45.3515	55.0113	41.542	54.6485	58.458	44.9887	233	145	183	174	31.7007	24.898	19.7279	23.6735	48.5714	55.3741	43.4014	51.4286	56.5986	44.6259	220	172	174	169	29.932	23.6735	23.4014	22.9932	46.6667	52.9252	46.3946	53.3333	53.6054	47.0748	298	137	181	119	40.5442
KP296853.1	Simian_torque_teno_virus_31_isolate_VGA00123.3,_complete_genome	2322	635	716	407	564	27.3471	30.8355	17.528	24.2894	55.1249	51.6365	41.8174	44.8751	58.1826	48.3635	216	139	240	179	27.907	31.0078	17.9587	23.1266	54.1344	51.0336	41.0853	45.8656	58.9147	48.9664	214	181	167	212	27.6486	21.5762	23.385	27.3902	48.9664	55.0388	50.7752	51.0336	49.2248	44.9612	205	87	309	173	26.4858
KP296854.1	Simian_torque_teno_virus_32_isolate_VGA00154.2,_complete_genome	2289	672	699	380	538	29.3578	30.5374	16.6011	23.5037	54.0411	52.8615	40.1048	45.9589	59.8952	47.1385	233	131	225	174	30.5374	29.4889	17.1691	22.8047	52.2936	53.3421	39.9738	47.7064	60.0262	46.6579	232	168	165	198	30.4063	21.6252	22.0183	25.9502	47.5754	56.3565	47.9685	52.4246	52.0315	43.6435	207	81	309	166	27.1298
KP296856.1	Simian_torque_teno_virus_34_isolate_VGA00120.1,_complete_genome	2151	655	674	362	460	30.451	31.3343	16.8294	21.3854	52.7197	51.8364	38.2148	47.2803	61.7852	48.1636	223	122	211	161	31.1018	29.4282	17.0153	22.4547	51.8828	53.5565	39.47	48.1172	60.53	46.4435	242	160	152	163	33.7517	21.1994	22.3152	22.7336	43.9331	56.4854	45.0488	56.0669	54.9512	43.5146	190	80	311	136	26.4993
KP296857.1	Simian_torque_teno_virus_30_isolate_VWP00522.2,_complete_genome	2196	691	593	421	491	31.4663	27.0036	19.1712	22.3588	49.3625	53.8251	41.5301	50.6375	58.4699	46.1749	230	118	205	179	31.4208	28.0055	16.1202	24.4536	52.459	55.8743	40.5738	47.541	59.4262	44.1257	219	176	169	168	29.918	23.0874	24.0437	22.9508	46.0383	52.8689	46.9945	53.9617	53.0055	47.1311	242	127	219	144	33.0601
AB026929.1	Torque_teno_mini_virus_6_DNA,_complete_genome,_isolateTLMV-CBD203	1971	782	410	479	300	39.6753	20.8016	24.3024	15.2207	36.0223	54.896	39.5231	63.9777	60.4769	45.104	246	140	144	127	37.4429	21.9178	21.309	19.3303	41.2481	56.7732	40.6393	58.7519	59.3607	43.2268	236	159	148	114	35.9209	22.5266	24.2009	17.3516	39.8782	53.2725	41.5525	60.1218	58.4475	46.7275	300	180	118	59	45.6621
AB026931.1	Torque_teno_mini_virus_1_DNA,_complete_genome,_isolateTLMV-CBD279	1989	855	425	407	302	42.9864	21.3675	20.4625	15.1835	36.551	58.1699	35.6461	63.449	64.3539	41.8301	244	142	146	131	36.8024	22.0211	21.4178	19.7587	41.7798	56.5611	41.1765	58.2202	58.8235	43.4389	242	160	146	115	36.5008	22.0211	24.1327	17.3454	39.3665	53.8462	41.4781	60.6335	58.5219	46.1538	369	105	133	56	55.6561
AB038625.1	Torque_teno_mini_virus_9_complete_genome,_isolateTLMV-CLC062	2052	800	440	493	319	38.9864	21.4425	24.0253	15.5458	36.9883	54.5322	39.5712	63.0117	60.4288	45.4678	245	155	150	134	35.8187	21.9298	22.6608	19.5906	41.5205	55.4094	42.2515	58.4795	57.7485	44.5906	234	168	164	118	34.2105	23.9766	24.5614	17.2515	41.2281	51.462	41.8129	58.7719	58.1871	48.538	321	170	126	67	46.9298
AB038627.1	Torque_teno_mini_virus_7_DNA,_complete_genome,_isolateTLMV-CLC156	1998	850	418	459	271	42.5425	20.9209	22.973	13.5636	34.4845	56.1061	36.5365	65.5155	63.4635	43.8939	245	151	149	121	36.7868	22.3724	22.6727	18.1682	40.5405	54.955	40.8408	59.4595	59.1592	45.045	264	159	151	92	39.6396	22.6727	23.8739	13.8138	36.4865	53.4535	37.6877	63.5135	62.3123	46.5465	341	149	118	58	51.2012
AB038629.1	Torque_teno_mini_virus_2_DNA,_complete_genome,_isolateTLMV-NLC023	1887	746	422	423	296	39.5337	22.3635	22.4165	15.6863	38.0498	55.2199	38.1028	61.9502	61.8972	44.7801	227	140	144	118	36.089	22.8935	22.2576	18.7599	41.6534	54.849	41.0175	58.3466	58.9825	45.151	225	146	143	115	35.7711	22.7345	23.2114	18.283	41.0175	54.0541	41.4944	58.9825	58.5056	45.9459	294	137	135	63	46.7409
AB038630.1	Torque_teno_mini_virus_3_DNA,_complete_genome,_isolateTLMV-NLC026	1986	837	432	427	290	42.145	21.7523	21.5005	14.6022	36.3545	56.7472	36.1027	63.6455	63.8973	43.2528	243	142	157	120	36.7069	23.716	21.4502	18.1269	41.8429	54.8338	39.577	58.1571	60.423	45.1662	263	151	129	119	39.7281	19.4864	22.8097	17.9758	37.4622	57.7039	40.7855	62.5378	59.2145	42.2961	331	134	146	51	50
AB041962.1	Torque_teno_mini_virus_5_DNA,_complete_genome,_isolateTGP96	2016	860	424	446	286	42.6587	21.0317	22.123	14.1865	35.2183	56.8452	36.3095	64.7817	63.6905	43.1548	250	159	146	117	37.2024	21.7262	23.6607	17.4107	39.1369	54.6131	41.0714	60.8631	58.9286	45.3869	273	147	147	105	40.625	21.875	21.875	15.625	37.5	56.25	37.5	62.5	62.5	43.75	337	140	131	64	50.1488
AB041963.1	Torque_teno_mini_virus_4_DNA,_complete_genome,_isolatePt-TTV8-II	1965	806	466	394	299	41.0178	23.715	20.0509	15.2163	38.9313	56.2341	35.2672	61.0687	64.7328	43.7659	234	138	158	125	35.7252	24.1221	21.0687	19.084	43.2061	54.8092	40.1527	56.7939	59.8473	45.1908	259	146	139	111	39.542	21.2214	22.2901	16.9466	38.1679	56.4885	39.2366	61.8321	60.7634	43.5115	313	110	169	63	47.7863
AF291073.1	Torque_teno_mini_virus_8_isolate_PB4TL,_complete_genome	2028	841	453	451	283	41.4694	22.3373	22.2387	13.9546	36.2919	55.4241	36.1933	63.7081	63.8067	44.5759	259	148	154	115	38.3136	22.7811	21.8935	17.0118	39.7929	55.3254	38.9053	60.2071	61.0947	44.6746	253	153	167	103	37.426	24.7041	22.6331	15.2367	39.9408	52.6627	37.8698	60.0592	62.1302	47.3373	329	150	132	65	48.6686
EF538880.1	Torque_teno_mini_virus_10_isolate_LIL-y1_ORF2,_ORF1,_ORF3,_and_ORF4_genes,_complete_cds	1953	798	405	431	319	40.8602	20.7373	22.0686	16.3338	37.0712	57.1941	38.4025	62.9288	61.5975	42.8059	245	131	144	131	37.6344	22.1198	20.1229	20.1229	42.2427	57.7573	40.2458	57.7573	59.7542	42.2427	244	146	132	129	37.4808	20.2765	22.427	19.8157	40.0922	57.2965	42.2427	59.9078	57.7573	42.7035	309	154	129	59	47.4654
EF538881.1	Torque_teno_mini_virus_11_isolate_LIL-y2_ORF2,_ORF1,_and_ORF3_genes,_complete_cds	1989	801	420	441	327	40.2715	21.1161	22.1719	16.4404	37.5566	56.7119	38.6124	62.4434	61.3876	43.2881	258	144	127	134	38.914	19.1554	21.7195	20.2112	39.3665	59.1252	41.9306	60.6335	58.0694	40.8748	240	139	149	135	36.1991	22.4736	20.9653	20.362	42.8356	56.5611	41.3273	57.1644	58.6727	43.4389	303	158	144	58	45.7014
EF538882.1	Torque_teno_mini_virus_12_isolate_LIL-y3_ORF2,_ORF1,_ORF3,_and_ORF4_genes,_complete_cds	1986	763	420	478	325	38.4189	21.148	24.0685	16.3646	37.5126	54.7835	40.433	62.4874	59.567	45.2165	234	149	143	136	35.3474	21.6012	22.5076	20.5438	42.145	55.8912	43.0514	57.855	56.9486	44.1088	229	159	163	111	34.5921	24.6224	24.0181	16.7674	41.3897	51.3595	40.7855	58.6103	59.2145	48.6405	300	170	114	78	45.3172
JX134044.1	TTV-like_mini_virus_isolate_TTMV_LY1,_complete_genome	2019	865	449	404	301	42.843	22.2387	20.0099	14.9084	37.1471	57.7514	34.9183	62.8529	65.0817	42.2486	261	140	149	123	38.7816	22.1397	20.8024	18.2764	40.416	57.0579	39.0788	59.584	60.9212	42.9421	253	150	157	113	37.5929	23.3284	22.2883	16.7905	40.1189	54.3834	39.0788	59.8811	60.9212	45.6166	351	114	143	65	52.1545
JX134046.1	TTV-like_mini_virus_isolate_TTMV_LY3,_complete_genome	1977	809	417	434	317	40.9206	21.0926	21.9525	16.0344	37.127	56.955	37.9868	62.873	62.0132	43.045	235	139	142	143	35.6601	21.5478	21.0926	21.6995	43.2473	57.3596	42.7921	56.7527	57.2079	42.6404	239	156	152	112	36.2671	23.0653	23.6722	16.9954	40.0607	53.2625	40.6677	59.9393	59.3323	46.7375	335	139	123	62	50.8346
KM259873.1	Torque_teno_mini_virus_ALA22,_complete_genome	2025	822	439	454	310	40.5926	21.679	22.4198	15.3086	36.9877	55.9012	37.7284	63.0123	62.2716	44.0988	253	134	153	135	37.4815	22.6667	19.8519	20	42.6667	57.4815	39.8519	57.3333	60.1481	42.5185	237	165	165	108	35.1111	24.4444	24.4444	16	40.4444	51.1111	40.4444	59.5556	59.5556	48.8889	332	155	121	67	49.1852
KM259874.1	Torque_teno_mini_virus_ALH8,_complete_genome	1971	821	432	418	300	41.654	21.9178	21.2075	15.2207	37.1385	56.8747	36.4282	62.8615	63.5718	43.1253	246	137	149	125	37.4429	22.6788	20.8524	19.0259	41.7047	56.4688	39.8782	58.2953	60.1218	43.5312	238	157	155	107	36.2253	23.5921	23.8965	16.2861	39.8782	52.5114	40.1826	60.1218	59.8174	47.4886	337	124	128	68	51.2938
KU041847.1	Torque_teno_mini_virus_18_isolate_222,_complete_genome	1941	820	399	425	297	42.2463	20.5564	21.8959	15.3014	35.8578	57.5477	37.1973	64.1422	62.8027	42.4523	251	143	137	116	38.7944	21.1747	22.102	17.9289	39.1036	56.7233	40.0309	60.8964	59.9691	43.2767	230	145	154	118	35.5487	23.8022	22.4111	18.238	42.0402	53.7867	40.6491	57.9598	59.3509	46.2133	339	137	108	63	52.3957
KX810063.1	TTV-like_mini_virus_isolate_Emory1,_complete_genome	1992	843	408	434	307	42.3193	20.4819	21.7871	15.4116	35.8936	57.7309	37.1988	64.1064	62.8012	42.2691	244	156	128	136	36.747	19.2771	23.494	20.4819	39.759	57.2289	43.9759	60.241	56.0241	42.7711	270	141	150	103	40.6627	22.5904	21.2349	15.512	38.1024	56.1747	36.747	61.8976	63.253	43.8253	329	137	130	68	49.5482
KX810064.1	TTV-like_mini_virus_isolate_Emory2,_complete_genome	2031	885	415	441	290	43.5746	20.4333	21.7134	14.2787	34.712	57.8533	35.9921	65.288	64.0079	42.1467	270	150	146	111	39.8818	21.5657	22.1566	16.3959	37.9616	56.2777	38.5524	62.0384	61.4476	43.7223	265	154	145	113	39.1433	21.418	22.7474	16.6913	38.1093	55.8346	39.4387	61.8907	60.5613	44.1654	350	137	124	66	51.6987
KY462770.1	Torque_teno_mini_virus_SHA,_complete_genome	1992	840	407	437	308	42.1687	20.4317	21.9378	15.4618	35.8936	57.6305	37.3996	64.1064	62.6004	42.3695	256	146	128	134	38.5542	19.2771	21.988	20.1807	39.4578	58.7349	42.1687	60.5422	57.8313	41.2651	244	155	155	110	36.747	23.3434	23.3434	16.5663	39.9096	53.3133	39.9096	60.0904	60.0904	46.6867	340	136	124	64	51.2048
KY856742.1	TTV-like_mini_virus_isolate_zhenjiang,_complete_genome	2043	838	436	476	293	41.0181	21.3412	23.2991	14.3417	35.6828	55.3598	37.6407	64.3172	62.3593	44.6402	252	146	151	132	37.0044	22.1733	21.4391	19.3833	41.5565	56.3877	40.8223	58.4435	59.1777	43.6123	240	176	162	103	35.2423	23.7885	25.8443	15.1248	38.9134	50.3671	40.9692	61.0866	59.0308	49.6329	346	154	123	58	50.8076
LC381845.1	Torque_teno_virus_Human/Japan/KS025/2016_DNA,_complete_genome	1992	840	404	458	290	42.1687	20.2811	22.992	14.5582	34.8394	56.7269	37.5502	65.1606	62.4498	43.2731	252	158	130	124	37.9518	19.5783	23.7952	18.6747	38.253	56.6265	42.4699	61.747	57.5301	43.3735	258	156	143	107	38.8554	21.5361	23.494	16.1145	37.6506	54.9699	39.6084	62.3494	60.3916	45.0301	330	144	131	59	49.6988
MH017546.1	Torque_teno_mini_virus_10_strain_BNI-700620-G1-CSF,_complete_genome	1992	875	425	408	284	43.9257	21.3353	20.4819	14.257	35.5924	58.1827	34.739	64.4076	65.261	41.8173	280	135	133	116	42.1687	20.0301	20.3313	17.4699	37.5	59.6386	37.8012	62.5	62.1988	40.3614	260	145	149	110	39.1566	22.4398	21.8373	16.5663	39.006	55.7229	38.4036	60.994	61.5964	44.2771	335	128	143	58	50.4518
MH017563.1	Torque_teno_mini_virus_10_strain_BNI-700835-G3-CSF,_complete_genome	1974	830	446	399	299	42.0466	22.5937	20.2128	15.1469	37.7406	57.1935	35.3597	62.2594	64.6403	42.8065	234	137	157	130	35.5623	23.8602	20.8207	19.7568	43.617	55.3191	40.5775	56.383	59.4225	44.6809	252	150	151	105	38.2979	22.9483	22.7964	15.9574	38.9058	54.2553	38.7538	61.0942	61.2462	45.7447	344	112	138	64	52.2796
MH648907.1	Anelloviridae_sp._isolate_ctcf040,_complete_genome	1989	860	417	433	279	43.2378	20.9653	21.7697	14.0271	34.9925	57.265	35.7969	65.0075	64.2031	42.735	259	142	135	127	39.0649	20.362	21.4178	19.1554	39.5173	58.2202	40.5732	60.4827	59.4268	41.7798	244	161	159	99	36.8024	23.9819	24.2836	14.9321	38.914	51.7345	39.2157	61.086	60.7843	48.2655	357	130	123	53	53.8462
MH648910.1	Anelloviridae_sp._isolate_ctcd026,_complete_genome	1497	588	325	357	227	39.2786	21.7101	23.8477	15.1637	36.8737	54.4422	39.0114	63.1263	60.9886	45.5578	174	103	111	111	34.8697	22.2445	20.6413	22.2445	44.489	57.1142	42.8858	55.511	57.1142	42.8858	188	120	125	66	37.6754	25.0501	24.0481	13.2265	38.2766	50.9018	37.2745	61.7234	62.7255	49.0982	226	134	89	50	45.2906
MH648912.1	Anelloviridae_sp._isolate_ctea38,_complete_genome	1998	796	403	501	298	39.8398	20.1702	25.0751	14.9149	35.0851	54.7548	39.99	64.9149	60.01	45.2452	237	150	155	124	35.5856	23.2733	22.5225	18.6186	41.8919	54.2042	41.1411	58.1081	58.8589	45.7958	264	161	128	113	39.6396	19.2192	24.1742	16.967	36.1862	56.6066	41.1411	63.8138	58.8589	43.3934	295	190	120	61	44.2943
MH648966.1	Anelloviridae_sp._isolate_ctei055,_complete_genome	1608	678	359	361	210	42.1642	22.3259	22.4502	13.0597	35.3856	55.2239	35.51	64.6144	64.49	44.7761	202	116	113	105	37.6866	21.0821	21.6418	19.5896	40.6716	57.2761	41.2313	59.3284	58.7687	42.7239	229	125	125	57	42.7239	23.3209	23.3209	10.6343	33.9552	53.3582	33.9552	66.0448	66.0448	46.6418	247	120	121	48	46.0821
MH648982.1	Anelloviridae_sp._isolate_ctbf014,_complete_genome	1986	827	407	465	287	41.6415	20.4935	23.4139	14.4512	34.9446	56.0926	37.8651	65.0554	62.1349	43.9074	237	158	136	131	35.8006	20.5438	23.8671	19.7885	40.3323	55.5891	43.6556	59.6677	56.3444	44.4109	259	161	142	100	39.1239	21.4502	24.3202	15.1057	36.5559	54.2296	39.426	63.4441	60.574	45.7704	331	146	129	56	50
MH648986.1	Anelloviridae_sp._isolate_ctbd020,_complete_genome	2010	820	452	443	295	40.796	22.4876	22.0398	14.6766	37.1642	55.4726	36.7164	62.8358	63.2836	44.5274	235	142	160	133	35.0746	23.8806	21.194	19.8507	43.7313	54.9254	41.0448	56.2687	58.9552	45.0746	270	155	135	110	40.2985	20.1493	23.1343	16.4179	36.5672	56.7164	39.5522	63.4328	60.4478	43.2836	315	146	157	52	47.0149
MH648989.1	Anelloviridae_sp._isolate_ctga035,_complete_genome	1974	813	409	454	298	41.1854	20.7194	22.999	15.0963	35.8156	56.2817	38.0952	64.1844	61.9048	43.7183	237	142	145	134	36.0182	22.0365	21.5805	20.3647	42.4012	56.383	41.9453	57.5988	58.0547	43.617	245	159	146	108	37.234	22.1884	24.1641	16.4134	38.6018	53.6474	40.5775	61.3982	59.4225	46.3526	331	153	118	56	50.304
MH649017.1	Anelloviridae_sp._isolate_ctbb016,_complete_genome	1929	818	408	429	274	42.4054	21.1509	22.2395	14.2043	35.3551	56.6096	36.4438	64.6449	63.5562	43.3904	256	129	145	113	39.8134	22.5505	20.0622	17.5739	40.1244	57.3872	37.6361	59.8756	62.3639	42.6128	237	171	129	106	36.8585	20.0622	26.5941	16.4852	36.5474	53.3437	43.0793	63.4526	56.9207	46.6563	325	129	134	55	50.5443
MH649029.1	Anelloviridae_sp._isolate_ctbi042,_complete_genome	1497	611	269	405	212	40.815	17.9693	27.0541	14.1617	32.1309	54.9766	41.2158	67.8691	58.7842	45.0234	198	124	91	86	39.6794	18.2365	24.8497	17.2345	35.4709	56.9138	42.0842	64.5291	57.9158	43.0862	185	134	97	83	37.0741	19.4389	26.8537	16.6333	36.0721	53.7074	43.487	63.9279	56.513	46.2926	228	147	81	43	45.6914
MH649114.1	Anelloviridae_sp._isolate_ctbf050,_complete_genome	1932	778	415	450	289	40.2692	21.4803	23.2919	14.9586	36.4389	55.2277	38.2505	63.5611	61.7495	44.7723	230	154	142	118	35.7143	22.0497	23.913	18.323	40.3727	54.0373	42.236	59.6273	57.764	45.9627	230	159	144	111	35.7143	22.3602	24.6894	17.236	39.5963	52.9503	41.9255	60.4037	58.0745	47.0497	318	137	129	60	49.3789
MH649141.1	Anelloviridae_sp._isolate_ctbc019,_complete_genome	1989	802	417	464	306	40.3218	20.9653	23.3283	15.3846	36.3499	55.7064	38.7129	63.6501	61.2871	44.2936	253	140	143	127	38.1599	21.5686	21.1161	19.1554	40.724	57.3152	40.2715	59.276	59.7285	42.6848	231	161	152	119	34.8416	22.9261	24.2836	17.9487	40.8748	52.7903	42.2323	59.1252	57.7677	47.2097	318	163	122	60	47.9638
MH649209.1	Anelloviridae_sp._isolate_ctbg056,_complete_genome	1695	708	339	402	246	41.7699	20	23.7168	14.5133	34.5133	56.2832	38.2301	65.4867	61.7699	43.7168	207	117	130	111	36.6372	23.0088	20.708	19.646	42.6549	56.2832	40.354	57.3451	59.646	43.7168	224	146	104	91	39.646	18.4071	25.8407	16.1062	34.5133	55.7522	41.9469	65.4867	58.0531	44.2478	277	139	105	44	49.0265
MK212031.1	TTV-like_mini_virus_strain_vzttmv4,_complete_genome	2010	812	425	471	302	40.398	21.1443	23.4328	15.0249	36.1692	55.4229	38.4577	63.8308	61.5423	44.5771	248	145	152	125	37.0149	22.6866	21.6418	18.6567	41.3433	55.6716	40.2985	58.6567	59.7015	44.3284	241	166	159	104	35.9701	23.7313	24.7761	15.5224	39.2537	51.4925	40.2985	60.7463	59.7015	48.5075	323	160	114	73	48.209
MF187212.1	Torque_teno_indri_virus_1,_complete_genome	1563	607	329	312	315	38.8356	21.0493	19.9616	20.1536	41.2028	58.9891	40.1152	58.7972	59.8848	41.0109	179	99	116	127	34.357	22.2649	19.0019	24.3762	46.6411	58.7332	43.3781	53.3589	56.6219	41.2668	184	115	102	120	35.3167	19.5777	22.0729	23.0326	42.6104	58.3493	45.1056	57.3896	54.8944	41.6507	244	98	111	68	46.833
MF327539.1	Giant_panda_anellovirus_strain_gpan20793,_complete_genome	1368	525	264	320	259	38.3772	19.2982	23.3918	18.9327	38.231	57.3099	42.3246	61.769	57.6754	42.6901	184	98	83	91	40.3509	18.2018	21.4912	19.9561	38.1579	60.307	41.4474	61.8421	58.5526	39.693	152	107	85	112	33.3333	18.6404	23.4649	24.5614	43.2018	57.8947	48.0263	56.7982	51.9737	42.1053	189	115	96	56	41.4474
AB057358.1	Torque_teno_tupaia_virus_ORF3,_ORF2,_ORF1_genes_for_hypothetical_proteins,_complete_cds,_isolateTbc-TTV14	1509	489	380	333	307	32.4056	25.1822	22.0676	20.3446	45.5268	52.7502	42.4122	54.4732	57.5878	47.2498	154	101	131	117	30.6163	26.0437	20.0795	23.2604	49.3042	53.8767	43.34	50.6958	56.66	46.1233	152	109	124	118	30.2187	24.6521	21.67	23.4592	48.1113	53.6779	45.1292	51.8887	54.8708	46.3221	183	123	125	72	36.3817
AB041960.1	Torque_teno_tamarin_virus_DNA,_complete_genome,_isolateSo-TTV2	2139	757	569	304	509	35.3904	26.6012	14.2122	23.7962	50.3974	59.1865	38.0084	49.6026	61.9916	40.8135	258	110	171	174	36.1851	23.9832	15.4278	24.4039	48.3871	60.5891	39.8317	51.6129	60.1683	39.4109	233	154	140	186	32.6788	19.6353	21.5989	26.087	45.7223	58.7658	47.6858	54.2777	52.3142	41.2342	266	40	258	149	37.3072
AB076003.1	Torque_teno_felis_virus_ORF3,_ORF2,_ORF1_genes,_complete_cds,_isolateFc-TTV4	1311	344	383	250	334	26.2395	29.2143	19.0694	25.4767	54.6911	51.7162	44.5461	45.3089	55.4539	48.2838	121	89	118	109	27.6888	27.0023	20.3661	24.9428	51.9451	52.6316	45.3089	48.0549	54.6911	47.3684	118	81	110	128	27.0023	25.1716	18.5355	29.2906	54.4622	56.2929	47.8261	45.5378	52.1739	43.7071	105	80	155	97	24.0275
EF538877.1	Torque_teno_felis_virus_2_isolate_PRA1_ORF2,_ORF1,_and_ORF3_genes,_complete_cds	1215	354	280	301	280	29.1358	23.0453	24.7737	23.0453	46.0905	52.1811	47.8189	53.9095	52.1811	47.8189	129	79	99	98	31.8519	24.4444	19.5062	24.1975	48.642	56.0494	43.7037	51.358	56.2963	43.9506	125	85	92	103	30.8642	22.716	20.9877	25.4321	48.1481	56.2963	46.4198	51.8519	53.5802	43.7037	100	137	89	79	24.6914
LC387548.1	Paguma_larvata_torque_teno_virus_Pl-TTV3_complete_genome	1182	383	245	282	272	32.4027	20.7276	23.8579	23.0118	43.7394	55.4146	46.8697	56.2606	53.1303	44.5854	137	97	68	92	34.7716	17.2589	24.6193	23.3503	40.6091	58.1218	47.9695	59.3909	52.0305	41.8782	124	73	80	117	31.4721	20.3046	18.5279	29.6954	50	61.1675	48.2234	50	51.7766	38.8325	122	112	97	63	30.9645
MK069470.1	Torque_teno_ocelot_virus_isolate_WF10,_complete_genome	1224	370	252	290	312	30.2288	20.5882	23.6928	25.4902	46.0784	55.719	49.183	53.9216	50.817	44.281	131	86	92	99	32.1078	22.549	21.0784	24.2647	46.8137	56.3725	45.3431	53.1863	54.6569	43.6275	129	83	81	115	31.6176	19.8529	20.3431	28.1863	48.0392	59.8039	48.5294	51.9608	51.4706	40.1961	110	121	79	98	26.9608
AB290917.1	Torque_teno_midi_virus_1_DNA,_complete_genome,_isolateMD1-032	2022	805	403	471	343	39.8121	19.9308	23.2938	16.9634	36.8942	56.7755	40.2572	63.1058	59.7428	43.2245	242	145	147	140	35.905	21.8101	21.5134	20.7715	42.5816	56.6766	42.2849	57.4184	57.7151	43.3234	268	160	125	121	39.7626	18.546	23.7389	17.9525	36.4985	57.7151	41.6914	63.5015	58.3086	42.2849	295	166	131	82	43.7685
AB290919.1	Torque_teno_midi_virus_2_DNA,_complete_genome,_isolateMD2-013	2034	782	440	482	330	38.4464	21.6323	23.6971	16.2242	37.8564	54.6706	39.9213	62.1436	60.0787	45.3294	242	128	166	142	35.6932	24.4838	18.8791	20.944	45.4277	56.6372	39.823	54.5723	60.177	43.3628	234	175	145	124	34.5133	21.3864	25.8112	18.2891	39.6755	52.8024	44.1003	60.3245	55.8997	47.1976	306	179	129	64	45.1327
AB303552.1	Torque_teno_midi_virus_5_DNA,_complete_genome,_isolateMDJHem2	1995	771	405	472	347	38.6466	20.3008	23.6591	17.3935	37.6942	56.0401	41.0526	62.3058	58.9474	43.9599	230	142	148	145	34.5865	22.2556	21.3534	21.8045	44.0602	56.391	43.1579	55.9398	56.8421	43.609	263	148	125	129	39.5489	18.797	22.2556	19.3985	38.1955	58.9474	41.6541	61.8045	58.3459	41.0526	278	182	132	73	41.8045
AB303553.1	Torque_teno_midi_virus_6_DNA,_complete_genome,_isolateMDJHem3-1	2001	788	423	454	336	39.3803	21.1394	22.6887	16.7916	37.931	56.1719	39.4803	62.069	60.5197	43.8281	239	146	144	138	35.8321	21.5892	21.8891	20.6897	42.2789	56.5217	42.5787	57.7211	57.4213	43.4783	248	150	141	128	37.1814	21.1394	22.4888	19.1904	40.3298	56.3718	41.6792	59.6702	58.3208	43.6282	301	158	138	70	45.1274
AB303554.1	Torque_teno_midi_virus_7_DNA,_complete_genome,_isolateMDJHem3-2	1995	788	410	471	326	39.4987	20.5514	23.609	16.3409	36.8922	55.8396	39.9499	63.1078	60.0501	44.1604	238	142	150	135	35.7895	22.5564	21.3534	20.3008	42.8571	56.0902	41.6541	57.1429	58.3459	43.9098	254	156	140	115	38.1955	21.0526	23.4586	17.2932	38.3459	55.4887	40.7519	61.6541	59.2481	44.5113	296	173	120	76	44.5113
AB303558.1	Torque_teno_midi_virus_8_DNA,_complete_genome,_isolateMDJN1	2010	769	439	466	336	38.2587	21.8408	23.1841	16.7164	38.5572	54.9751	39.9005	61.4428	60.0995	45.0249	221	142	164	143	32.9851	24.4776	21.194	21.3433	45.8209	54.3284	42.5373	54.1791	57.4627	45.6716	251	154	146	119	37.4627	21.791	22.9851	17.7612	39.5522	55.2239	40.7463	60.4478	59.2537	44.7761	297	170	129	74	44.3284
AB303559.1	Torque_teno_midi_virus_9_DNA,_complete_genome,_isolateMDJN2	1977	779	418	448	332	39.4031	21.1431	22.6606	16.7931	37.9363	56.1963	39.4537	62.0637	60.5463	43.8037	239	132	146	142	36.2671	22.1548	20.0303	21.5478	43.7026	57.8149	41.5781	56.2974	58.4219	42.1851	234	160	146	119	35.5083	22.1548	24.2792	18.0577	40.2124	53.566	42.3369	59.7876	57.6631	46.434	306	156	126	71	46.434
AB303560.1	Torque_teno_midi_virus_10_DNA,_complete_genome,_isolateMDJN14	1992	785	431	424	352	39.4076	21.6365	21.2851	17.6707	39.3072	57.0783	38.9558	60.6928	61.0442	42.9217	246	128	142	148	37.0482	21.3855	19.2771	22.2892	43.6747	59.3373	41.5663	56.3253	58.4337	40.6627	241	154	137	132	36.2952	20.6325	23.1928	19.8795	40.512	56.1747	43.0723	59.488	56.9277	43.8253	298	142	152	72	44.8795
AB303561.1	Torque_teno_midi_virus_11_DNA,_complete_genome,_isolateMDJN47	1995	780	446	441	328	39.0977	22.3559	22.1053	16.4411	38.797	55.5388	38.5464	61.203	61.4536	44.4612	223	139	156	147	33.5338	23.4586	20.9023	22.1053	45.5639	55.6391	43.0075	54.4361	56.9925	44.3609	256	150	145	114	38.4962	21.8045	22.5564	17.1429	38.9474	55.6391	39.6992	61.0526	60.3008	44.3609	301	152	145	67	45.2632
AB303562.1	Torque_teno_midi_virus_12_DNA,_complete_genome,_isolateMDJN51	1995	788	431	473	303	39.4987	21.604	23.7093	15.188	36.792	54.6867	38.8972	63.208	61.1028	45.3133	230	138	171	126	34.5865	25.7143	20.7519	18.9474	44.6617	53.5338	39.6992	55.3383	60.3008	46.4662	256	161	136	112	38.4962	20.4511	24.2105	16.8421	37.2932	55.3383	41.0526	62.7068	58.9474	44.6617	302	174	124	65	45.4135
AB303564.1	Torque_teno_midi_virus_13_DNA,_complete_genome,_isolateMDJN69	2013	805	437	428	343	39.9901	21.7089	21.2618	17.0392	38.7481	57.0293	38.301	61.2519	61.699	42.9707	253	130	149	139	37.7049	22.2057	19.3741	20.7154	42.921	58.4203	40.0894	57.079	59.9106	41.5797	238	160	148	125	35.4694	22.0566	23.845	18.6289	40.6855	54.0984	42.4739	59.3145	57.5261	45.9016	314	138	140	79	46.7958
AB303566.1	Torque_teno_midi_virus_14_DNA,_complete_genome,_isolateMDJN97	2004	791	432	445	336	39.4711	21.5569	22.2056	16.7665	38.3234	56.2375	38.9721	61.6766	61.0279	43.7625	248	137	151	132	37.1257	22.6048	20.509	19.7605	42.3653	56.8862	40.2695	57.6347	59.7305	43.1138	256	147	135	130	38.3234	20.2096	22.006	19.4611	39.6707	57.7844	41.4671	60.3293	58.5329	42.2156	287	161	146	74	42.9641
AB449062.1	Torque_teno_midi_virus_15_DNA,_complete_genome,_isolatePt-TTMDV210	1977	770	459	417	331	38.9479	23.217	21.0926	16.7425	39.9595	55.6904	37.8351	60.0405	62.1649	44.3096	249	127	156	127	37.7845	23.6722	19.2716	19.2716	42.9439	57.0561	38.5432	57.0561	61.4568	42.9439	237	152	140	130	35.9636	21.2443	23.0653	19.7269	40.9712	55.6904	42.7921	59.0288	57.2079	44.3096	284	138	163	74	43.0956
EF538875.1	Torque_teno_midi_virus_3_isolate_2PoSMA_ORF2_and_ORF1_genes,_complete_cds	1602	618	341	402	241	38.5768	21.2859	25.0936	15.0437	36.3296	53.6205	40.1373	63.6704	59.8627	46.3795	196	123	117	98	36.7041	21.9101	23.0337	18.3521	40.2622	55.0562	41.3858	59.7378	58.6142	44.9438	179	136	110	109	33.5206	20.5993	25.4682	20.412	41.0112	53.9326	45.8801	58.9888	54.1199	46.0674	243	143	114	34	45.5056
EF538876.1	Torque_teno_midi_virus_4_isolate_6PoSMA_ORF2,_ORF1,_and_ORF3_genes,_complete_cds	1977	745	445	462	325	37.6834	22.5089	23.3687	16.439	38.9479	54.1224	39.8078	61.0521	60.1922	45.8776	247	146	140	126	37.481	21.2443	22.1548	19.1199	40.3642	56.6009	41.2747	59.6358	58.7253	43.3991	229	143	161	126	34.7496	24.431	21.6995	19.1199	43.5508	53.8695	40.8194	56.4492	59.1806	46.1305	269	173	144	73	40.8194
MF327544.1	Giant_panda_anellovirus_strain_gpan20806,_complete_genome	1536	480	336	369	351	31.25	21.875	24.0234	22.8516	44.7266	54.1016	46.875	55.2734	53.125	45.8984	143	107	124	138	27.9297	24.2188	20.8984	26.9531	51.1719	54.8828	47.8516	48.8281	52.1484	45.1172	149	124	109	130	29.1016	21.2891	24.2188	25.3906	46.6797	54.4922	49.6094	53.3203	50.3906	45.5078	188	138	103	83	36.7188
MK212032.1	Anelloviridae_sp._strain_vzttmv5,_complete_genome	1995	784	451	442	318	39.2982	22.6065	22.1554	15.9398	38.5464	55.2381	38.0952	61.4536	61.9048	44.7619	247	141	160	117	37.1429	24.0602	21.203	17.594	41.6541	54.7368	38.797	58.3459	61.203	45.2632	242	150	148	125	36.391	22.2556	22.5564	18.797	41.0526	55.188	41.3534	58.9474	58.6466	44.812	295	151	143	76	44.3609
AB076001.1	Torque_teno_sus_virus_1_ORF3,_ORF2,_ORF1_genes,_complete_cds,_isolateSd-TTV31	1908	619	413	370	506	32.4423	21.6457	19.392	26.5199	48.1656	58.9623	45.9119	51.8344	54.0881	41.0377	209	125	129	173	32.8616	20.283	19.6541	27.2013	47.4843	60.0629	46.8553	52.5157	53.1447	39.9371	183	146	128	179	28.7736	20.1258	22.956	28.1447	48.2704	56.9182	51.1006	51.7296	48.8994	43.0818	227	99	156	154	35.6918
AY823991.1	Torque_teno_sus_virus_k2a_isolate_2p,_complete_genome	1875	683	401	385	406	36.4267	21.3867	20.5333	21.6533	43.04	58.08	42.1867	56.96	57.8133	41.92	205	124	144	152	32.8	23.04	19.84	24.32	47.36	57.12	44.16	52.64	55.84	42.88	208	141	119	157	33.28	19.04	22.56	25.12	44.16	58.4	47.68	55.84	52.32	41.6	270	120	138	97	43.2
JQ406846.1	Torque_teno_sus_virus_k2b_isolate_38E23,_complete_genome	1893	645	418	417	413	34.0729	22.0814	22.0285	21.8172	43.8986	55.8901	43.8457	56.1014	56.1543	44.1099	208	123	151	149	32.9635	23.9303	19.4929	23.6133	47.5436	56.5769	43.1062	52.4564	56.8938	43.4231	217	146	107	161	34.3899	16.9572	23.1379	25.5151	42.4723	59.9049	48.6529	57.5277	51.3471	40.0951	220	148	160	103	34.8653
FJ459582.1	California_sea_lion_anellovirus,_complete_genome	1410	483	296	342	289	34.2553	20.9929	24.2553	20.4965	41.4894	54.7518	44.7518	58.5106	55.2482	45.2482	146	99	123	102	31.0638	26.1702	21.0638	21.7021	47.8723	52.766	42.766	52.1277	57.234	47.234	152	100	93	125	32.3404	19.7872	21.2766	26.5957	46.383	58.9362	47.8723	53.617	52.1277	41.0638	185	143	80	62	39.3617
HQ287751.1	Seal_anellovirus_TFFN/USA/2006,_complete_genome	1410	449	319	322	320	31.844	22.6241	22.8369	22.695	45.3191	54.539	45.5319	54.6809	54.4681	45.461	141	115	102	112	30	21.7021	24.4681	23.8298	45.5319	53.8298	48.2979	54.4681	51.7021	46.1702	147	97	98	128	31.2766	20.8511	20.6383	27.234	48.0851	58.5106	47.8723	51.9149	52.1277	41.4894	161	110	119	80	34.2553
KF373758.1	Seal_anellovirus_3,_complete_genome	1467	426	376	319	346	29.0389	25.6305	21.7451	23.5855	49.2161	52.6244	45.3306	50.7839	54.6694	47.3756	146	102	116	125	29.8569	23.7219	20.8589	25.5624	49.2843	55.4192	46.4213	50.7157	53.5787	44.5808	142	95	120	132	29.0389	24.5399	19.4274	26.9939	51.5337	56.0327	46.4213	48.4663	53.5787	43.9673	138	122	140	89	28.2209
KF373760.1	Seal_anellovirus_2,_complete_genome	1395	427	314	311	343	30.6093	22.509	22.2939	24.5878	47.0968	55.1971	46.8817	52.9032	53.1183	44.8029	142	95	107	121	30.5376	23.0108	20.4301	26.0215	49.0323	56.5591	46.4516	50.9677	53.5484	43.4409	144	92	101	128	30.9677	21.7204	19.7849	27.5269	49.2473	58.4946	47.3118	50.7527	52.6882	41.5054	141	124	106	94	30.3226
KY246547.1	Torque_teno_Leptonychotes_weddellii_virus-2_isolate_TTLwV-2_gt3_wsp24,_complete_genome	1476	455	327	340	354	30.8266	22.1545	23.0352	23.9837	46.1382	54.8103	47.019	53.8618	52.981	45.1897	147	113	117	115	29.878	23.7805	22.9675	23.374	47.1545	53.252	46.3415	52.8455	53.6585	46.748	148	116	93	135	30.0813	18.9024	23.5772	27.439	46.3415	57.5203	51.0163	53.6585	48.9837	42.4797	160	111	117	104	32.5203
KY246582.1	Torque_teno_Leptonychotes_weddellii_virus-1_isolate_TTLwV-1_gt16_wsp8,_complete_genome	1557	502	323	389	343	32.2415	20.745	24.9839	22.0295	42.7746	54.271	47.0135	57.2254	52.9865	45.729	175	116	103	125	33.7187	19.8459	22.3507	24.0848	43.9306	57.8035	46.4355	56.0694	53.5645	42.1965	151	113	117	138	29.0944	22.5434	21.7726	26.5896	49.1329	55.684	48.3622	50.8671	51.6378	44.316	176	160	103	80	33.9114
KR902501.1	Torque_teno_equus_virus_1,_complete_genome	1908	676	428	355	449	35.4298	22.4319	18.6059	23.5325	45.9644	58.9623	42.1384	54.0356	57.8616	41.0377	214	119	129	174	33.6478	20.283	18.7107	27.3585	47.6415	61.0063	46.0692	52.3585	53.9308	38.9937	212	117	140	167	33.3333	22.0126	18.3962	26.2579	48.2704	59.5912	44.6541	51.7296	55.3459	40.4088	250	119	159	108	39.3082
MW842984.1	Torque_teno_equus_virus_2_strain_Alberta/2018,_complete_genome	1896	692	379	354	471	36.4979	19.9895	18.6709	24.8418	44.8312	61.3397	43.5127	55.1688	56.4873	38.6603	235	112	119	166	37.1835	18.8291	17.7215	26.2658	45.0949	63.4494	43.9873	54.9051	56.0127	36.5506	215	132	104	181	34.019	16.4557	20.8861	28.6392	45.0949	62.6582	49.5253	54.9051	50.4747	37.3418	242	110	156	124	38.2911
KM262782.1	Seal_anellovirus_5_ORF1_gene,_complete_cds	1920	541	500	432	447	28.1771	26.0417	22.5	23.2812	49.3229	51.4583	45.7812	50.6771	54.2188	48.5417	188	125	165	162	29.375	25.7812	19.5312	25.3125	51.0938	54.6875	44.8438	48.9062	55.1562	45.3125	168	148	157	167	26.25	24.5312	23.125	26.0938	50.625	52.3438	49.2188	49.375	50.7812	47.6562	185	159	178	118	28.9062
KT027939.1	Gorilla_anellovirus_isolate_GorF_ORF2_and_ORF1_genes,_complete_cds;_and_nonfunctional_ORF3_gene,_complete_sequence	1998	794	410	484	310	39.7397	20.5205	24.2242	15.5155	36.036	55.2553	39.7397	63.964	60.2603	44.7447	252	145	142	127	37.8378	21.3213	21.7718	19.0691	40.3904	56.9069	40.8408	59.6096	59.1592	43.0931	239	159	146	122	35.8859	21.9219	23.8739	18.3183	40.2402	54.2042	42.1922	59.7598	57.8078	45.7958	303	180	122	61	45.4955
MF327557.1	Giant_panda_anellovirus_strain_gpan20684,_complete_genome	2130	652	521	437	520	30.6103	24.4601	20.5164	24.4131	48.8732	55.0235	44.9296	51.1268	55.0704	44.9765	214	132	186	178	30.1408	26.1972	18.5915	25.0704	51.2676	55.2113	43.662	48.7324	56.338	44.7887	217	146	147	200	30.5634	20.7042	20.5634	28.169	48.8732	58.7324	48.7324	51.1268	51.2676	41.2676	221	159	188	142	31.1268
MF327540.1	Giant_panda_anellovirus_strain_gpan21094,_complete_genome	1467	511	314	293	349	34.833	21.4042	19.9727	23.79	45.1943	58.623	43.7628	54.8057	56.2372	41.377	179	80	103	127	36.6053	21.0634	16.3599	25.9714	47.0348	62.5767	42.3313	52.9652	57.6687	37.4233	157	115	92	125	32.1063	18.8139	23.5174	25.5624	44.3763	57.6687	49.0798	55.6237	50.9202	42.3313	175	98	119	97	35.7873
MF327541.1	Giant_panda_anellovirus_strain_gpan20688,_complete_genome	1488	540	327	292	329	36.2903	21.9758	19.6237	22.1102	44.086	58.4005	41.7339	55.914	58.2661	41.5995	173	97	110	116	34.879	22.1774	19.5565	23.3871	45.5645	58.2661	42.9435	54.4355	57.0565	41.7339	157	117	94	128	31.6532	18.9516	23.5887	25.8065	44.7581	57.4597	49.3952	55.2419	50.6048	42.5403	210	78	123	85	42.3387
MF327542.1	Giant_panda_anellovirus_strain_gpan20859,_complete_genome	1437	506	300	311	320	35.2122	20.8768	21.6423	22.2686	43.1454	57.4809	43.9109	56.8546	56.0891	42.5191	167	96	105	111	34.8643	21.9207	20.0418	23.1733	45.0939	58.0376	43.215	54.9061	56.785	41.9624	152	115	90	122	31.7328	18.7891	24.0084	25.4697	44.2589	57.2025	49.4781	55.7411	50.5219	42.7975	187	100	105	87	39.0397
MF327547.1	Giant_panda_anellovirus_strain_gpan21031,_complete_genome	1533	572	299	306	356	37.3125	19.5042	19.9609	23.2224	42.7267	60.5349	43.1833	57.2733	56.8167	39.4651	192	96	98	125	37.5734	19.1781	18.7867	24.4618	43.6399	62.0352	43.2485	56.3601	56.7515	37.9648	167	117	94	133	32.681	18.3953	22.8963	26.0274	44.4227	58.7084	48.9237	55.5773	51.0763	41.2916	213	93	107	98	41.683
MF327548.1	Giant_panda_anellovirus_strain_gpan21066,_complete_genome	1503	569	311	309	314	37.8576	20.6919	20.5589	20.8916	41.5835	58.7492	41.4504	58.4165	58.5496	41.2508	173	102	111	115	34.5309	22.1557	20.3593	22.9541	45.1098	57.485	43.3134	54.8902	56.6866	42.515	164	114	106	117	32.7345	21.1577	22.7545	23.3533	44.511	56.0878	46.1078	55.489	53.8922	43.9122	232	93	94	82	46.3074
MF327550.1	Giant_panda_anellovirus_strain_gpan20868,_complete_genome	1485	535	275	356	319	36.0269	18.5185	23.9731	21.4815	40	57.5084	45.4545	60	54.5455	42.4916	178	110	97	110	35.9596	19.596	22.2222	22.2222	41.8182	58.1818	44.4444	58.1818	55.5556	41.8182	175	114	90	116	35.3535	18.1818	23.0303	23.4343	41.6162	58.7879	46.4646	58.3838	53.5354	41.2121	182	132	88	93	36.7677
MK012516.1	Anelloviridae_sp._isolate_ctcf003,_complete_genome	1569	500	345	378	346	31.8674	21.9885	24.0918	22.0523	44.0408	53.9197	46.144	55.9592	53.856	46.0803	146	118	115	144	27.9159	21.9885	22.5621	27.5335	49.522	55.4493	50.0956	50.478	49.9044	44.5507	162	119	129	113	30.9751	24.6654	22.7533	21.6061	46.2715	52.5813	44.3595	53.7285	55.6405	47.4187	192	141	101	89	36.7113
KJ194617.1	Rodent_Torque_teno_virus_1_isolate_AS_WM1_Sp_1,_complete_genome	1029	329	177	250	273	31.9728	17.2012	24.2954	26.5306	43.7318	58.5034	50.826	56.2682	49.174	41.4966	131	74	50	88	38.1924	14.5773	21.5743	25.656	40.2332	63.8484	47.2303	59.7668	52.7697	36.1516	102	81	61	99	29.7376	17.7843	23.6152	28.863	46.6472	58.6006	52.4781	53.3528	47.5219	41.3994	96	95	66	86	27.9883
MG837569.1	Torque_teno_Arctocephalus_gazella_virus_1_isolate_ASV20_172,_complete_genome	1287	417	253	302	315	32.4009	19.6581	23.4654	24.4755	44.1336	56.8765	47.9409	55.8664	52.0591	43.1235	137	97	89	106	31.9347	20.7459	22.6107	24.7086	45.4545	56.6434	47.3193	54.5455	52.6807	43.3566	136	88	88	117	31.7016	20.5128	20.5128	27.2727	47.7855	58.9744	47.7855	52.2145	52.2145	41.0256	144	117	76	92	33.5664
MG837571.1	Torque_teno_Arctocephalus_gazella_virus_2_isolate_ASV35_197,_complete_genome	1377	428	306	323	320	31.0821	22.2222	23.4568	23.2389	45.4611	54.321	46.6957	54.5389	53.3043	45.679	130	102	106	121	28.3224	23.0937	22.2222	26.3617	49.4553	54.6841	48.5839	50.5447	51.4161	45.3159	138	103	90	128	30.0654	19.6078	22.4401	27.8867	47.4946	57.9521	50.3268	52.5054	49.6732	42.0479	160	118	110	71	34.8584
JF304937.1	Torque_teno_felis_virus-Fc-TTV1_isolate_VS4300006,_complete_genome	1260	369	306	279	306	29.2857	24.2857	22.1429	24.2857	48.5714	53.5714	46.4286	51.4286	53.5714	46.4286	117	93	109	101	27.8571	25.9524	22.1429	24.0476	50	51.9048	46.1905	50	53.8095	48.0952	128	87	96	109	30.4762	22.8571	20.7143	25.9524	48.8095	56.4286	46.6667	51.1905	53.3333	43.5714	124	99	101	96	29.5238
KX262893.1	Feline_anellovirus_isolate_FelineAV621,_complete_genome	1893	532	573	321	467	28.1035	30.2694	16.9572	24.6698	54.9392	52.7734	41.627	45.0608	58.373	47.2266	193	122	172	144	30.5864	27.2583	19.3344	22.8209	50.0792	53.4073	42.1553	49.9208	57.8447	46.5927	180	126	163	162	28.5261	25.832	19.9683	25.6735	51.5055	54.1997	45.6418	48.4945	54.3582	45.8003	159	73	238	161	25.1981
AB076002.1	Torque_teno_canis_virus_ORF3,_ORF2,_ORF1_genes,_complete_cds,_isolateCf-TTV10	1731	508	474	337	412	29.3472	27.383	19.4685	23.8013	51.1843	53.1485	43.2698	48.8157	56.7302	46.8515	174	116	145	142	30.156	25.13	20.104	24.6101	49.74	54.766	44.714	50.26	55.286	45.234	184	119	135	139	31.8891	23.3969	20.6239	24.0901	47.487	55.9792	44.714	52.513	55.286	44.0208	150	102	194	131	25.9965
JN704611.1	Pine_marten_torque_teno_virus_1_isolate_VS4700004,_complete_genome	1707	520	425	352	410	30.4628	24.8975	20.621	24.0187	48.9162	54.4815	44.6397	51.0838	55.3603	45.5185	179	118	127	145	31.4587	22.3199	20.7381	25.4833	47.8032	56.942	46.2214	52.1968	53.7786	43.058	170	126	129	144	29.877	22.6714	22.1441	25.3076	47.9789	55.1845	47.4517	52.0211	52.5483	44.8155	171	108	169	121	30.0527
LC387543.1	Paguma_larvata_torque_teno_virus_Pl-TTV9-2_complete_genome	1749	601	388	348	412	34.3625	22.1841	19.8971	23.5563	45.7404	57.9188	43.4534	54.2596	56.5466	42.0812	214	100	115	154	36.7067	19.7256	17.1527	26.4151	46.1407	63.1218	43.5678	53.8593	56.4322	36.8782	189	124	128	142	32.4185	21.9554	21.2693	24.3568	46.3122	56.7753	45.6261	53.6878	54.3739	43.2247	198	124	145	116	33.9623
MF173068.1	Tick_associated_torque_teno_virus_isolate_tick24_1,_complete_genome	1737	561	389	392	395	32.2971	22.3949	22.5676	22.7404	45.1353	55.0374	45.308	54.8647	54.692	44.9626	175	126	132	146	30.2245	22.7979	21.7617	25.2159	48.0138	55.4404	46.9775	51.9862	53.0225	44.5596	191	127	123	138	32.9879	21.2435	21.9344	23.8342	45.0777	56.8221	45.7686	54.9223	54.2314	43.1779	195	139	134	111	33.6788
MF327551.1	Giant_panda_anellovirus_strain_gpan20783,_complete_genome	1680	609	354	379	338	36.25	21.0714	22.5595	20.119	41.1905	56.369	42.6786	58.8095	57.3214	43.631	185	127	118	130	33.0357	21.0714	22.6786	23.2143	44.2857	56.25	45.8929	55.7143	54.1071	43.75	195	129	103	133	34.8214	18.3929	23.0357	23.75	42.1429	58.5714	46.7857	57.8571	53.2143	41.4286	229	123	133	75	40.8929
MF327552.1	Giant_panda_anellovirus_strain_gpan20682,_complete_genome	1689	633	378	361	317	37.4778	22.3801	21.3736	18.7685	41.1486	56.2463	40.1421	58.8514	59.8579	43.7537	193	120	134	116	34.2806	23.8011	21.3144	20.6039	44.405	54.8845	41.9183	55.595	58.0817	45.1155	206	118	114	125	36.5897	20.2487	20.9591	22.2025	42.4512	58.7922	43.1616	57.5488	56.8384	41.2078	234	123	130	76	41.5631
MF327554.1	Giant_panda_anellovirus_strain_gpan20724,_complete_genome	1626	585	384	298	359	35.9779	23.6162	18.3272	22.0787	45.695	58.0566	40.4059	54.305	59.5941	41.9434	181	111	115	135	33.3948	21.2177	20.4797	24.9077	46.1255	58.3026	45.3875	53.8745	54.6125	41.6974	191	112	108	131	35.2399	19.9262	20.6642	24.1697	44.0959	59.4096	44.8339	55.9041	55.1661	40.5904	213	75	161	93	39.2989
MK012439.1	Anelloviridae_sp._isolate_cthe000,_complete_genome	1788	519	442	402	425	29.0268	24.7204	22.4832	23.7696	48.4899	52.7964	46.2528	51.5101	53.7472	47.2036	180	118	141	157	30.2013	23.6577	19.7987	26.3423	50	56.5436	46.1409	50	53.8591	43.4564	171	136	141	148	28.6913	23.6577	22.8188	24.8322	48.4899	53.5235	47.651	51.5101	52.349	46.4765	168	148	160	120	28.1879
MK012446.1	Anelloviridae_sp._isolate_ctdb009,_complete_genome	1122	350	244	272	256	31.1943	21.7469	24.2424	22.8164	44.5633	54.0107	47.0588	55.4367	52.9412	45.9893	131	80	84	79	35.0267	22.4599	21.3904	21.123	43.5829	56.1497	42.5134	56.4171	57.4866	43.8503	120	85	77	92	32.0856	20.5882	22.7273	24.5989	45.1872	56.6845	47.3262	54.8128	52.6738	43.3155	99	107	83	85	26.4706
LC387546.1	Paguma_larvata_torque_teno_virus_Pl-TTV9-1_complete_genome	1431	450	338	298	345	31.4465	23.6198	20.8246	24.109	47.7289	55.5556	44.9336	52.2711	55.0664	44.4444	158	95	112	112	33.1237	23.4801	19.9161	23.4801	46.9602	56.6038	43.3962	53.0398	56.6038	43.3962	138	107	96	136	28.9308	20.1258	22.4319	28.5115	48.6373	57.4423	50.9434	51.3627	49.0566	42.5577	154	96	130	97	32.2851
MK012447.1	Anelloviridae_sp._isolate_ctcf003,_complete_genome	1443	542	246	336	319	37.5606	17.0478	23.2848	22.1067	39.1545	59.6674	45.3915	60.8455	54.6085	40.3326	176	103	89	113	36.5904	18.5031	21.4137	23.4927	41.9958	60.0832	44.9064	58.0042	55.0936	39.9168	161	106	77	137	33.4719	16.0083	22.0374	28.4823	44.4906	61.9543	50.5198	55.5094	49.4802	38.0457	205	127	80	69	42.6195
MK012464.1	Anelloviridae_sp._isolate_ctbd010,_complete_genome	1350	453	258	321	318	33.5556	19.1111	23.7778	23.5556	42.6667	57.1111	47.3333	57.3333	52.6667	42.8889	155	97	95	103	34.4444	21.1111	21.5556	22.8889	44	57.3333	44.4444	56	55.5556	42.6667	155	93	82	120	34.4444	18.2222	20.6667	26.6667	44.8889	61.1111	47.3333	55.1111	52.6667	38.8889	143	131	81	95	31.7778
MK012467.1	Anelloviridae_sp._isolate_ctbb008,_complete_genome	1362	471	303	292	296	34.5815	22.2467	21.4391	21.7327	43.9794	56.3142	43.1718	56.0206	56.8282	43.6858	157	96	97	104	34.5815	21.3656	21.1454	22.9075	44.2731	57.489	44.0529	55.7269	55.9471	42.511	155	97	93	109	34.141	20.4846	21.3656	24.0088	44.4934	58.1498	45.3744	55.5066	54.6256	41.8502	159	99	113	83	35.022
MK012471.1	Anelloviridae_sp._isolate_ctbb005,_complete_genome	1320	479	294	264	283	36.2879	22.2727	20	21.4394	43.7121	57.7273	41.4394	56.2879	58.5606	42.2727	163	84	98	95	37.0455	22.2727	19.0909	21.5909	43.8636	58.6364	40.6818	56.1364	59.3182	41.3636	154	95	85	106	35	19.3182	21.5909	24.0909	43.4091	59.0909	45.6818	56.5909	54.3182	40.9091	162	85	111	82	36.8182
MK012497.1	Anelloviridae_sp._isolate_ctdc005,_complete_genome	1383	460	319	293	311	33.261	23.0658	21.1858	22.4873	45.5531	55.7484	43.6732	54.4469	56.3268	44.2516	158	91	91	121	34.2733	19.7397	19.7397	26.2473	45.987	60.5206	45.987	54.013	54.013	39.4794	137	105	97	122	29.718	21.0412	22.7766	26.4642	47.5054	56.1822	49.2408	52.4946	50.7592	43.8178	165	97	131	68	35.7918
MK012527.1	Anelloviridae_sp._isolate_ctcf007,_complete_genome	1425	499	278	319	329	35.0175	19.5088	22.386	23.0877	42.5965	58.1053	45.4737	57.4035	54.5263	41.8947	160	103	92	120	33.6842	19.3684	21.6842	25.2632	44.6316	58.9474	46.9474	55.3684	53.0526	41.0526	165	100	84	126	34.7368	17.6842	21.0526	26.5263	44.2105	61.2632	47.5789	55.7895	52.4211	38.7368	174	116	102	83	36.6316
HQ335084.1	Mosquito_VEM_Anellovirus_SDRB_A,_complete_genome	1746	628	355	379	384	35.9679	20.3322	21.7068	21.9931	42.3253	57.9611	43.6999	57.6747	56.3001	42.0389	187	131	117	147	32.1306	20.1031	22.5086	25.2577	45.3608	57.3883	47.7663	54.6392	52.2337	42.6117	179	127	132	144	30.756	22.6804	21.8213	24.7423	47.4227	55.4983	46.5636	52.5773	53.4364	44.5017	262	121	106	93	45.0172
KJ194604.1	Rodent_Torque_teno_virus_2_isolate_AS_WM1_Se_4,_complete_genome	1731	589	419	316	407	34.0266	24.2057	18.2553	23.5124	47.7181	57.539	41.7678	52.2819	58.2322	42.461	183	107	130	157	31.7158	22.5303	18.5442	27.2097	49.74	58.9255	45.7539	50.26	54.2461	41.0745	187	117	132	141	32.409	22.8769	20.2773	24.4367	47.3137	56.8458	44.714	52.6863	55.286	43.1542	219	92	157	109	37.9549
KM609325.1	Rodent_Torque_teno_virus_2_isolate_RN_8_Se11,_complete_genome	1725	565	359	386	415	32.7536	20.8116	22.3768	24.058	44.8696	56.8116	46.4348	55.1304	53.5652	43.1884	193	111	107	164	33.5652	18.6087	19.3043	28.5217	47.1304	62.087	47.8261	52.8696	52.1739	37.913	182	128	127	138	31.6522	22.087	22.2609	24	46.087	55.6522	46.2609	53.913	53.7391	44.3478	190	147	125	113	33.0435
MF541374.1	Rodent_Torque_teno_virus_3_isolate_2,_complete_genome	1740	570	401	368	401	32.7586	23.046	21.1494	23.046	46.092	55.8046	44.1954	53.908	55.8046	44.1954	179	115	135	151	30.8621	23.2759	19.8276	26.0345	49.3103	56.8966	45.8621	50.6897	54.1379	43.1034	169	131	135	145	29.1379	23.2759	22.5862	25	48.2759	54.1379	47.5862	51.7241	52.4138	45.8621	222	122	131	105	38.2759
MF541388.1	Rodent_Torque_teno_virus_7_isolate_15,_complete_genome	1728	554	418	354	402	32.0602	24.1898	20.4861	23.2639	47.4537	55.3241	43.75	52.5463	56.25	44.6759	177	121	139	139	30.7292	24.1319	21.0069	24.1319	48.2639	54.8611	45.1389	51.7361	54.8611	45.1389	174	122	131	149	30.2083	22.7431	21.1806	25.8681	48.6111	56.0764	47.0486	51.3889	52.9514	43.9236	203	111	148	114	35.2431
MF541389.1	Rodent_Torque_teno_virus_8_isolate_2252,_complete_genome	1692	630	377	328	357	37.234	22.2813	19.3853	21.0993	43.3806	58.3333	40.4846	56.6194	59.5154	41.6667	176	125	129	134	31.2057	22.8723	22.1631	23.7589	46.6312	54.9645	45.922	53.3688	54.078	45.0355	199	115	118	132	35.2837	20.922	20.3901	23.4043	44.3262	58.6879	43.7943	55.6738	56.2057	41.3121	255	88	130	91	45.2128
KM434181.1	Torque_teno_Tadarida_brasiliensis_virus,_complete_genome	1644	594	363	354	333	36.1314	22.0803	21.5328	20.2555	42.3358	56.3869	41.7883	57.6642	58.2117	43.6131	186	102	124	136	33.9416	22.6277	18.6131	24.8175	47.4453	58.7591	43.4307	52.5547	56.5693	41.2409	176	120	129	123	32.1168	23.5401	21.8978	22.4453	45.9854	54.562	44.3431	54.0146	55.6569	45.438	232	132	110	74	42.3358
MF541378.1	Torque_teno_didelphis_albiventris_virus_isolate_3470,_complete_genome	1623	529	346	385	363	32.594	21.3185	23.7215	22.366	43.6845	54.96	46.0875	56.3155	53.9125	45.04	183	112	108	138	33.8262	19.963	20.7024	25.5083	45.4713	59.3346	46.2107	54.5287	53.7893	40.6654	175	119	128	119	32.3475	23.6599	21.9963	21.9963	45.6562	54.3438	43.9926	54.3438	56.0074	45.6562	171	154	110	106	31.6081
LC387536.1	Paguma_larvata_torque_teno_virus_Pl-TTV1-1_complete_genome	1614	550	339	364	361	34.0768	21.0037	22.5527	22.3668	43.3705	56.4436	44.9195	56.6295	55.0805	43.5564	182	102	115	139	33.829	21.3755	18.9591	25.8364	47.2119	59.6654	44.7955	52.7881	55.2045	40.3346	176	119	114	129	32.7138	21.1896	22.119	23.9777	45.1673	56.6914	46.0967	54.8327	53.9033	43.3086	192	143	110	93	35.6877
LC387540.1	Paguma_larvata_torque_teno_virus_Pl-TTV5-2_complete_genome	1710	572	323	448	367	33.4503	18.8889	26.1988	21.462	40.3509	54.9123	47.6608	59.6491	52.3392	45.0877	188	135	119	128	32.9825	20.8772	23.6842	22.4561	43.3333	55.4386	46.1404	56.6667	53.8596	44.5614	189	124	117	140	33.1579	20.5263	21.7544	24.5614	45.0877	57.7193	46.3158	54.9123	53.6842	42.2807	195	189	87	99	34.2105
AB041961.1	Torque_teno_douroucouli_virus_DNA,_complete_genome,_isolateAt-TTV3	2163	527	664	380	592	24.3643	30.6981	17.5682	27.3694	58.0675	51.7337	44.9376	41.9325	55.0624	48.2663	182	139	203	197	25.2427	28.1553	19.2788	27.3232	55.4785	52.5659	46.6019	44.5215	53.3981	47.4341	224	139	168	190	31.068	23.301	19.2788	26.3523	49.6533	57.4202	45.6311	50.3467	54.3689	42.5798	121	102	293	205	16.7822
NC_001427.1	Chicken_anemia_virus,_complete_genome	651	177	185	112	177	27.1889	28.4178	17.2043	27.1889	55.6068	54.3779	44.3932	44.3932	55.6068	45.6221	53	37	53	74	24.424	24.424	17.0507	34.1014	58.5253	58.5253	51.1521	41.4747	48.8479	41.4747	70	37	55	55	32.2581	25.3456	17.0507	25.3456	50.6912	57.6037	42.3963	49.3088	57.6037	42.3963	54	38	77	48	24.8848
NC_027430.1	Gyrovirus_GyV8,_complete_genome	1437	472	398	276	291	32.8462	27.6966	19.2067	20.2505	47.9471	53.0967	39.4572	52.0529	60.5428	46.9033	153	91	129	106	31.9415	26.9311	18.9979	22.1294	49.0605	54.071	41.1273	50.9395	58.8727	45.929	128	109	128	114	26.7223	26.7223	22.7557	23.7996	50.5219	50.5219	46.5553	49.4781	53.4447	49.4781	191	76	141	71	39.8747
NC_015396.1	Avian_gyrovirus_2,_complete_genome	1383	375	371	289	348	27.115	26.8257	20.8966	25.1627	51.9884	52.2777	46.0593	48.0116	53.9407	47.7223	127	90	126	118	27.5488	27.3319	19.5228	25.5965	52.9284	53.1453	45.1193	47.0716	54.8807	46.8547	122	106	120	113	26.4642	26.0304	22.9935	24.5119	50.5423	50.9761	47.5054	49.4577	52.4946	49.0239	126	93	125	117	27.3319
NC_025215.1	Gyrovirus_GyV7-SF,_complete_genome	1398	393	401	294	310	28.1116	28.6838	21.03	22.1745	50.8584	50.2861	43.2046	49.1416	56.7954	49.7139	133	94	121	118	28.5408	25.9657	20.1717	25.3219	51.2876	53.8627	45.4936	48.7124	54.5064	46.1373	125	103	125	113	26.824	26.824	22.103	24.2489	51.073	51.073	46.3519	48.927	53.6481	48.927	135	97	155	79	28.97
NC_017091.1	Gyrovirus_GyV3,_complete_genome	1392	436	390	260	306	31.3218	28.0172	18.6782	21.9828	50	53.3046	40.6609	50	59.3391	46.6954	140	92	118	114	30.1724	25.431	19.8276	24.569	50	54.7414	44.3966	50	55.6034	45.2586	118	103	133	110	25.431	28.6638	22.1983	23.7069	52.3707	49.1379	45.9052	47.6293	54.0948	50.8621	178	65	139	82	38.3621
NC_022789.1	Gyrovirus_Tu789,_complete_genome	1362	408	362	278	314	29.9559	26.5786	20.4112	23.0543	49.6329	53.0103	43.4655	50.3671	56.5345	46.9897	127	83	118	126	27.9736	25.9912	18.2819	27.7533	53.7445	55.7269	46.0352	46.2555	53.9648	44.2731	111	107	124	112	24.4493	27.3128	23.5683	24.6696	51.9824	49.1189	48.2379	48.0176	51.7621	50.8811	170	88	120	76	37.4449
NC_018401.1	Gyrovirus_4,_complete_genome	1059	281	188	300	290	26.5345	17.7526	28.3286	27.3843	45.1369	53.9188	55.7129	54.8631	44.2871	46.0812	113	87	65	88	32.0113	18.4136	24.6459	24.9292	43.3428	56.9405	49.5751	56.6572	50.4249	43.0595	99	91	75	88	28.0453	21.2465	25.779	24.9292	46.1756	52.9745	50.7082	53.8244	49.2918	47.0255	69	122	48	114	19.5467
NC_022788.1	Gyrovirus_Tu243,_complete_genome	1071	294	167	287	323	27.451	15.5929	26.7974	30.1587	45.7516	57.6097	56.9561	54.2484	43.0439	42.3903	117	82	65	93	32.7731	18.2073	22.9692	26.0504	44.2577	58.8235	49.0196	55.7423	50.9804	41.1765	98	88	70	101	27.451	19.6078	24.6499	28.2913	47.8992	55.7423	52.9412	52.1008	47.0588	44.2577	79	117	32	129	22.1289
NC_040720.1	Ashy_storm_petrel_gyrovirus_isolate_a12a1_528,_complete_genome	1368	477	398	214	279	34.8684	29.0936	15.6433	20.3947	49.4883	55.2632	36.038	50.5117	63.962	44.7368	150	75	130	101	32.8947	28.5088	16.4474	22.1491	50.6579	55.0439	38.5965	49.3421	61.4035	44.9561	127	103	126	100	27.8509	27.6316	22.5877	21.9298	49.5614	49.7807	44.5175	50.4386	55.4825	50.2193	200	36	142	78	43.8596
MH638372.1	Gyrovirus_11,_complete_genome	1194	362	395	203	234	30.3183	33.0821	17.0017	19.598	52.6801	49.9162	36.5997	47.3199	63.4003	50.0838	114	79	109	96	28.6432	27.3869	19.8492	24.1206	51.5075	52.7638	43.9698	48.4925	56.0302	47.2362	128	86	99	85	32.1608	24.8744	21.608	21.3568	46.2312	53.5176	42.9648	53.7688	57.0352	46.4824	120	38	187	53	30.1508
[truncated: 10 more columns]

## Sheet: RSCU Values
CODONS	AMINOACIDS	MW842984.1 - Torque teno equus virus 2	NC_040668.1 - Torque teno equus virus 1	Horse*	NC_014070.1 - Torque teno sus virus 1a	NC_014092.2 - Torque_teno_sus_virus_k2a	NC_038363.1 - Torque_teno_sus_virus_k2b	Pig*	NC_014071.1 - Torque_teno_canis_virus	Dog*	NC_001427.1 - Chicken_anemia_virus	NC_015396.1 - Avian_gyrovirus_2	Chicken*	NC_002076.2 - Torque_teno_virus_1	NC_014096.1 - Torque teno virus 15	NC_014097.1 - Torque_teno_mini_virus_1	NC_025726.1 - Torque_teno_mini_virus_ALA22	NC_009225.1 - Torque_teno_midi_virus_1	NC_038361.1 - Torque_teno_midi_virus_14_DNA	Human*
TTT	F	1.529	0.941	0.83	0.968	1.259	1.188	0.79	0.8	0.82	0.571	1.043	0.91	1.31	1.25	1.571	1.806	1.44	1.44	0.93
TTC	F	0.471	1.059	1.17	1.032	0.741	0.812	1.21	1.2	1.16	1.429	0.957	1.09	0.69	0.75	0.429	0.194	0.56	0.56	1.07
TTA	L	1.538	0.968	0.33	1.667	1.347	1	0.32	0.769	0.35	0.545	1.355	0.45	1.6	0.737	2.381	1.676	2.038	1.9	0.46
TTG	L	0.308	0.194	0.72	0.333	0.367	0.1	0.67	0.308	0.68	0	0.194	0.81	0.3	0.526	0	0.618	0.113	0.2	0.77
CTT	L	0.615	1.355	0.73	0.667	0.735	0.8	0.65	1.231	0.67	2.182	1.355	0.8	0.6	0.316	0.762	0.706	0.792	0.9	0.79
CTC	L	1.538	1.161	1.32	0.833	1.714	2	1.35	2.154	1.25	1.636	1.355	1.08	0.8	1.579	0.667	0.971	1.245	1.2	1.17
CTA	L	1.231	1.742	0.34	1.333	1.592	1.5	0.33	0.923	0.37	0	0.774	0.38	2.1	1.895	2	1.941	1.472	1.5	0.43
CTG	L	0.769	0.581	2.56	1.167	0.245	0.6	2.68	0.615	2.45	1.636	0.968	2.48	0.6	0.947	0.19	0.088	0.34	0.3	2.37
ATT	I	0.75	0.931	0.92	0.774	0.375	0.913	0.91	1.034	0.96	0.333	1	1.06	0.769	0.214	0.732	0.686	1.295	1.5	1.08
ATC	I	0.75	0.517	1.66	0.871	0.375	1.174	1.67	0.828	1.61	2	1.25	1.39	0.538	0.857	0.293	0.429	0.409	0.353	1.41
ATA	I	1.5	1.552	0.42	1.355	2.25	0.913	0.42	1.138	0.45	0.667	0.75	0.55	1.692	1.929	1.976	1.886	1.295	1.147	0.51
GTT	V	0.48	0.429	0.6	0.516	0.833	0.75	0.57	1.412	0.58	0.889	0.96	0.84	0.848	1.176	1.2	1.111	1.037	1.263	0.73
GTC	V	1.12	0.857	1.08	0.774	0.667	0.5	1.07	1.412	1.1	0	0	0.87	0.97	0.824	0	0.222	0.593	0	0.95
GTA	V	1.28	1.857	0.35	1.677	2.167	2	0.34	0.706	0.42	2.222	0.64	0.5	1.576	1.529	2.8	2.444	2.222	2.737	0.47
GTG	V	1.12	0.857	1.97	1.032	0.333	0.75	2.03	0.471	1.98	0.889	2.4	1.8	0.606	0.471	0	0.222	0.148	0	1.85
TCT	S	0.462	0.6	1.09	1.2	0.615	1	0.99	0.562	1.08	0.667	0.231	1.09	0.818	0.279	0.158	0.774	2.2	0.973	1.13
TCC	S	0.308	1.2	1.43	0.343	0.769	0.6	1.5	1.5	1.47	1.333	1.385	1.21	0.955	0.977	0.474	0.774	0	0.324	1.31
TCA	S	1.077	1.65	0.8	1.2	1.692	1.2	0.73	1.125	1.05	1.667	1.615	0.89	1.636	1.116	2.684	1.742	2	1.622	0.9
TCG	S	0.462	0.3	0.34	0.343	0	0	0.39	0.375	0.51	0.667	0.231	0.4	0.409	0.419	0.316	0.581	0	0	0.33
AGT	S	1.077	1.05	0.86	1.371	1.077	1.6	0.77	0.75	0.89	0.333	0.692	0.86	0.682	0.698	1.421	1.355	0.8	1.946	0.9
AGC	S	2.615	1.2	1.48	1.543	1.846	1.6	1.62	1.688	1.58	1.333	1.846	1.55	1.5	2.512	0.947	0.774	1	1.135	1.44
CCT	P	0.714	1.143	1.19	0.6	1.073	1.371	1.05	0.435	1.05	0.923	1.268	1.1	0.96	0.56	0.511	0.762	1.1	1.545	1.15
CCC	P	1.571	0.686	1.38	0.8	0.878	0.914	1.46	1.739	0.53	1.231	0.78	1.22	0.88	1.84	0.426	0.476	0.5	0.364	1.29
CCA	P	1.429	1.943	0.97	1.5	1.561	1.371	0.94	0.783	1	0.308	1.073	1.13	1.68	1.36	2.894	2.571	2.2	2.091	1.11
CCG	P	0.286	0.229	0.45	1.1	0.488	0.343	0.56	1.043	1.78	1.538	0.878	0.56	0.48	0.24	0.17	0.19	0.2	0	0.45
ACT	T	1.073	0.8	0.94	0.333	0.444	1.333	0.83	0.718	0.81	0.667	1.241	0.99	0.836	0.912	0.407	1.158	0.952	0.863	0.99
ACC	T	1.268	1.12	1.58	0.778	0.667	0.97	1.68	1.538	0.47	2.667	0.828	1.23	1.015	0.842	0.271	0.263	0.762	0.863	1.42
ACA	T	1.463	1.92	0.96	2.444	2.556	1.576	0.92	1.333	0.79	0.333	1.103	1.2	2.149	1.965	3.186	2.579	2	2.275	1.14
ACG	T	0.195	0.16	0.52	0.444	0.333	0.121	0.57	0.41	1.15	0.333	0.828	0.57	0	0.281	0.136	0	0.286	0	0.46
GCT	A	1	1.067	1.05	0.706	0.909	0.8	0.96	0.645	1.09	0.941	1.029	1.16	0.588	0.857	0.235	1.333	1.273	1.636	1.06
GCC	A	1.2	1.067	1.72	1.176	0.182	0.8	1.8	1.29	1.52	1.882	0.457	1.27	0.941	1.429	0.471	0.593	0.545	0.909	1.6
GCA	A	1.4	1.6	0.77	1.647	2.727	1.92	0.74	1.032	0.81	0.235	2.057	1.06	2.353	1.429	3.059	2.074	2.182	1.455	0.91
GCG	A	0.4	0.267	0.45	0.471	0.182	0.48	0.5	1.032	0.38	0.941	0.457	0.51	0.118	0.286	0.235	0	0	0	0.42
TAT	Y	1.212	0.909	0.75	0.75	1.286	1.133	0.73	0.71	0.89	0.667	0.778	0.8	0.947	0.75	0.667	0.722	1.174	0.818	0.89
TAC	Y	0.788	1.091	1.25	1.25	0.714	0.867	1.27	1.29	1.56	1.333	1.222	1.2	1.053	1.25	1.333	1.278	0.826	1.182	1.11
CAT	H	0.333	0.4	0.81	0.5	0.533	0.923	0.7	0.5	1.2	0	0.667	0.8	0.286	0.421	0.667	0.857	0.909	0.615	0.84
CAC	H	1.667	1.6	1.19	1.5	1.467	1.077	1.3	1.5	1.32	2	1.333	1.2	1.714	1.579	1.333	1.143	1.091	1.385	1.16
CAA	Q	1.111	1.385	0.52	0.71	1.5	1.5	0.44	0.87	0.46	1.167	1.214	0.54	1.318	0.906	1.6	1.512	1.222	1.447	0.53
CAG	Q	0.889	0.615	1.48	1.29	0.5	0.5	1.56	1.13	1.26	0.833	0.786	1.46	0.682	1.094	0.4	0.488	0.778	0.553	1.47
AAT	N	0.783	0.917	0.84	0.64	0.839	1.081	0.79	1.182	0.67	0.8	0.737	0.86	0.722	0.444	0.6	1	0.71	0.857	0.94
AAC	N	1.217	1.083	1.16	1.36	1.161	0.919	1.21	0.818	1.31	1.2	1.263	1.14	1.278	1.556	1.4	1	1.29	1.143	1.06
AAA	K	1.511	1.404	0.79	1.111	1.609	1.684	0.76	1.579	0.85	0.444	1.053	0.89	1.652	1.304	1.786	1.765	1.672	1.661	0.87
AAG	K	0.489	0.596	1.21	0.889	0.391	0.316	1.24	0.421	1.1	1.556	0.947	1.11	0.348	0.696	0.214	0.235	0.328	0.339	1.13
GAT	D	0.5	0.5	0.83	0.357	0.759	1.081	0.8	0.588	0.78	0.714	0.533	1.01	0.564	0.316	0.143	0.692	0.714	0.741	0.93
GAC	D	1.5	1.5	1.17	1.643	1.241	0.919	1.2	1.412	1.22	1.286	1.467	0.99	1.436	1.684	1.857	1.308	1.286	1.259	1.07
GAA	E	1.522	1.333	0.76	1.029	1.355	1.091	0.72	0.87	0.5	1.143	0.6	0.86	1.417	1.44	1.789	1.875	1.667	1.6	0.84
GAG	E	0.478	0.667	1.24	0.971	0.645	0.909	1.28	1.13	1.46	0.857	1.4	1.14	0.583	0.56	0.211	0.125	0.333	0.4	1.16
TGT	C	1.25	1.143	0.89	1.167	1.111	0.2	0.79	0.25	0.87	0.5	0.286	0.8	1.5	0.6	0.5	0.5	1.077	0.667	0.91
TGC	C	0.75	0.857	1.11	0.833	0.889	1.8	1.21	1.75	1.12	1.5	1.714	1.2	0.5	1.4	1.5	1.5	0.923	1.333	1.09
CGT	R	0.079	0.462	0.55	0.468	0.105	0.25	0.44	0.353	0.79	0.3	0.409	0.59	0.234	0.081	0.13	0.133	0.13	0	0.48
CGC	R	0.632	0.554	1.15	0.779	1.053	0.75	1.31	1.529	1.13	1.5	0.682	1.14	1.013	0.73	0.652	0.667	0.783	0.857	1.1
CGA	R	0.789	1.108	0.61	0.623	0.737	0.833	0.6	1.059	0.86	1.8	1.364	0.58	0.312	0.73	0.652	0.933	0.13	0.122	0.65
CGG	R	0.474	0.462	1.08	0.468	0.737	0.333	1.29	0.824	1.09	0.3	0.545	1.07	0.078	0.405	0	0.133	0	0	1.21
AGA	R	3	2.954	1.3	3.273	2.632	3.167	1.12	1.529	0.79	1.8	2.318	1.34	3.117	3.162	4.304	4	4.696	3.918	1.29
AGG	R	1.026	0.462	1.32	0.39	0.737	0.667	1.23	0.706	1.23	0.3	0.682	1.29	1.247	0.892	0.261	0.133	0.261	1.102	1.27
GGT	G	0.511	0.48	0.65	0.178	0.435	0.316	0.57	0.541	0.65	0.8	0.364	0.7	0.596	0.526	0.571	1	1.333	0.706	0.65
GGC	G	0.681	0.8	1.43	0.978	0.174	1.263	1.46	1.081	1.45	0.6	2.061	1.22	1.277	2.105	0.286	0.625	0.848	1.059	1.35
GGA	G	2.213	2.24	0.95	2.133	2.783	1.789	0.91	1.73	1.02	1.6	0.727	1.09	1.447	0.947	2.857	2	1.576	1.882	1
GGG	G	0.596	0.48	0.97	0.711	0.609	0.632	1.05	0.649	1.05	1	0.848	0.99	0.681	0.421	0.286	0.375	0.242	0.353	1
*All host RSCU values from Kumar et al (2016).
